# Supplementary material for: T6SS Accessory Proteins, Including DUF2169 Domain-Containing Protein and Pentapeptide Repeats Protein, Contribute to Bacterial Virulence in T6SS Group_5 of Burkholderia glumae BGR1
Source: Plants (Basel). 2021 Dec 23;11(1):34. doi: 10.3390/plants11010034 (PMC8747328; doi:10.3390/plants11010034)
Supplement: Supplementary file 1 [file plants-11-00034-s001.zip]

Archive with 1 entries (1 files):
- plants-1499155-supplementary.pdf
